# Supplementary material for: Changes in Growth and Metabolic Profile of Scutellaria baicalensis Georgi in Response to Sodium Chloride
Source: Biology (Basel). 2024 Dec 17;13(12):1058. doi: 10.3390/biology13121058 (PMC11673518; doi:10.3390/biology13121058)
Supplement: Supplementary file 1 [file biology-13-01058-s001.zip]

Archive with 1 entries (1 files):
- Supplementary Figure 1S-2S.pdf
